# Supplementary material for: Concurrence of Inactivation Enzyme-Encoding Genes tet(X), blaEBR, and estT in Empedobacter Species from Chickens and Surrounding Environments
Source: Foods. 2024 Oct 9;13(19):3201. doi: 10.3390/foods13193201 (PMC11475475; doi:10.3390/foods13193201)
Supplement: Supplementary file 1 [file foods-13-03201-s001.zip]

Archive with 1 entries (1 files):
- foods-3185738-supplementary.pdf
